# Supplementary material for: TFEB regulates murine liver cell fate during development and regeneration
Source: Nat Commun. 2020 May 18;11:2461. doi: 10.1038/s41467-020-16300-x (PMC7235048; doi:10.1038/s41467-020-16300-x)
Supplement: Supplementary file 4 — Source Data [file 41467_2020_16300_MOESM4_ESM.xlsx]

## Sheet: Fig.2
Fig.2b
		CTRL collagen			TFEBKO collagen		p value compared to CTRL		TFEBOE collagen		p value compared to CTRL		CTRL uncoated			TFEBKO uncoated		p value compared to CTRL		TFEBOE uncoated		p value compared to CTRL
Tfeb	1.244	1.081	0.744	0.176	0.124	0.148	0.00411948	15.6	12.04	11.12	0.00097871	1.019	1.07	1.062	0.121	0.11	0.109	5.47808e-07	26.56	28.4	33.78	0.000191974
Alb	1.11	0.76	1.185	2.648	2.372	3.084	0.00235843	0.393	0.427	0.418	0.00995089	7.55	10.66	11.87	22.75	24.58	18.93	0.00458549	4.657	4.48	5.382	0.0169348
Hnf4a	1.065	0.942	0.996	1.438	1.215	1.512	0.0157246	0.884	0.769	0.768	0.0208376	3.027	4.085	4.139	3.407	5.614	3.765	0.544584	1.155	0.955	1.301	0.00224323
Aldob	1.11	0.76	1.185	2.648	2.372	3.084	0.00235843	0.393	0.427	0.418	0.00995089	7.55	10.66	11.87	22.75	24.58	18.93	0.00458549	4.657	4.48	5.382	0.0169348
Otc	0.94	0.725	1.468	3.012	2.972	3.667	0.0023281	0.456	0.362	0.351	0.0427036	80.87	95.09	118.2	142.7	136.3	134.3	0.0236759	12.06	11.18	12.64	0.00138294
Sox9	0.992	1.042	0.967	0.7	0.689	0.676	0.000174282	3.332	3.026	3.283	2.22325e-05	0.65	0.9	0.85	0.437	0.433	0.435	0.00878566	2.185	2.128	2.227	7.1623e-05
Sox4	1.032	0.923	1.05	1.663	1.207	1.436	0.0343725	2.035	1.665	1.913	0.00168803	0.774	0.899	0.989	0.746	0.875	0.8	0.331146	1.808	1.879	1.609	0.00100335
Afp	1.432	0.767	0.91	1.792	1.323	1.696	0.0837305	3.514	5.637	4.367	0.00590242	0.967	0.571	0.747	0.578	0.814	0.807	0.845937	1.211	1.686	1.156	0.0443237
Cd24	0.869	1.072	1.074	1.898	1.433	1.435	0.0259469	1.493	1.123	1.266	0.0858611	0.297	0.361	0.37	0.317	0.435	0.331	0.69666	0.857	0.936	1.003	0.000253713
Fig.2c
		CTRL uncoated			TFEBKO uncoated		p value compared to CTRL		TFEBOE uncoated		p value compared to CTRL
SOX9	0.481146	0.213427	0.131913	0.607904	0.269089	0.593704	0.232806	1.55013	0.742801	1.38297	0.0238375
HNFa	0.864402	1.17026	1.27237	0.464387	0.920582	0.865921	0.135925	0.121849	0.387292	0.339593	0.00511354
Fig.2f
		CTRL collagen			TFEBKO collagen		p value compared to CTRL
G0/G1	60.9	58.8	65.8	52.9	53.7	60.2	0.115172
S	18	18.6	17.7	27.2	27.1	20.2	0.0446757
G2	16.3	15.1	13.9	12	12.7	15.2	0.205859
		CTRL collagen			TFEBOE collagen		p value compared to CTRL
G0/G1	61.7	51.8	47.6	44.1	44.6	43.9	0.085721
S	25.5	26.5	29.5	22.9	24.2	23.2	0.0418658
G2	8.43	13.8	14.3	22.1	21.1	23	0.00721749

## Sheet: Fig.3
Fig.3c
		P0 CTRL			P0 Tg		p value compared to CTRL		P9 CTRL			P9 Tg		p value compared to CTRL
Hnf4a	1.0047	1.0583	1.0163	0.565558	0.84416	0.8486	0.0450136	1.0221	1.0671	0.9168	0.611978	0.584078	0.57987	0.000851232
Arg1	1.096	0.9124	0.9298	1.14712	0.957165	1.12365	0.312606	0.77	1.3021	0.9974	0.389446	0.791478	0.447884	0.0730258
Ttr	0.882	0.9125	1.2425	0.576804	0.590694	0.434417	0.0190418	0.8973	1.3298	0.838	0.266893	0.332522	0.224381	0.00914601
Alb	0.9702	1.1186	0.9214	0.212421	0.281325	0.462699	0.00199149	1.0435	0.9583	1.0009	0.230858	0.340974	0.184843	0.000139867
AldoB	0.9341	1.1005	0.9728	0.873161	0.752588	0.704055	0.0336348	1.1484	1.066	1.0147	0.368908	0.383194	0.503565	0.000339828
OTC	0.9601	0.8257	1.2614	0.179849	0.229715	0.155831	0.00318352	0.9381	1.066	1.002	0.370428	0.560666	0.343967	0.00174658
PEPCK	0.8926	1.1105	1.008	0.311078	0.252714	0.382839	0.000718389	0.7417	1.3483	1.045	0.412947	0.916873	0.532636	0.141343
AAT	0.8945	1.0816	1.0336	0.508298	0.452231	0.420452	0.000920366	0.8793	1.1669	0.9746	0.280465	0.359365	0.206734	0.00160912
Krt7	0.9817	0.9744	1.0455	1.70509	1.54642	1.23178	0.0247786	1.3285	0.7527	0.9502	10.0944	7.52884	7.14482	0.00153153
Krt19	0.9717	1.031	0.9981	1.55175	1.57717	0.875418	0.220233	1.4094	0.7095	0.9107	3.56392	2.78825	2.35233	0.0100012
Sox9	1.1073	0.8164	1.1062	1.63811	2.72505	2.26287	0.0219995	1.0773	1.0212	0.9089	5.28038	7.03869	3.31431	0.0174179
Sprr1	1.0943	0.8608	1.0617	3.97837	2.47274	2.1845	0.028866	1.001	1.1467	0.8712	39.6058	61.0965	59.8875	0.00166198

## Sheet: Fig.4
Fig.4a
Ctrl	1.04302	1.15884
1	0.643536	0.597273
2	10.2259	10.49
3	13.764	15.5322
4	61.7713	55.5635
5	4.36254	4.51981
Fig.4b
		TFEBOE			CTRL
delta345	1.52963	1.61044	1.57004	0.875289	1.12471	0.917443
delta5	1.26719	1.69717	1.48218	0.948975	1.05103	0.973438
delta4	2.25961	1.91617	2.08789	0.921996	1.078	0.972603
delta3	1.77794	2.16562	1.97178	0.97679	1.02321	1.01391
Sox9	3.63191	3.14028	3.3861	1.0021	0.9979	1.04005
Empty	1.69842	1.20673	1.45257	1.0404	0.959597	1.08256
Fig.4c
			CTRL							Tg					p value compared to CTRL		Tg;Sox9f/+			p value compared to Tg		Sox9f/+
Tfeb	1.23847	0.911522	0.785572	0.904029	1.24732	1.0012	19.0772	19.0772	18.7338	11.6853	14.9513	14.5505	13.5143	11.2323	1.72743e-07	12.2628	11.3262	9.13374	15.2553	0.102538	0.906685	0.852818	0.684696	0.694662
Sox9	1.46206	1.0073	0.582326	1.05722	1.10292	1.12226	9.99113	5.36017	2.70909	3.46506	5.95065	4.59729	4.59729	5.95065	0.000534444	2.57908	2.12523	3.03553	0.537846	0.0205117	0.772732	0.869352	0.596361	0.640903
Hnf4a	1.13983	0.755317	1.16153	0.95419	1.02639	1.02106	0.81382	0.552157	0.641549	0.441363	0.541346	0.628131	0.454309	0.490623	5.34931e-05	0.548037	0.458311	0.369068	0.452491	0.123581	0.895365	1.09193	1.00638	0.943046
Alb	1.12539	0.791993	1.12196	1.04165	1.08428	0.885396	0.21008	0.234177	0.367106	0.34596	0.259425	0.253816	0.343342	0.266447	1.37053e-08	1.15292	1.07283	0.76662	0.821292	2.40526e-06	1.21462	1.03341	0.801751	0.921484
AldoB	1.12257	0.777938	1.14509	1.13038	1.00943	0.87639	0.558161	0.642183	1.05019	0.561445	0.802101	0.729314	0.736456	0.656224	0.00466634	1.15483	1.2928	0.959003	1.26077	0.000857046	1.02758	1.17443	1.04461	0.942596
Otc	1.21184	0.625012	1.32028	1.0779	1.01504	0.913987	0.551303	0.551303	0.665984	0.644603	0.443441	0.343166	0.423472	0.354706	0.00017697	0.757862	0.740393	0.517845	0.807373	0.0219161	0.855289	1.10061	0.827856	0.564462
Krt7	0.9262	1.10844	0.912582	0.988588	1.32235	0.816486	10.6574	7.03297	4.82263	9.9327	6.24347	4.65233	3.11335	3.11335	0.000919324	1.58255	2.00677	1.30671	3.57366	0.022373	0.845137	0.705638	0.891603	0.933742
Krt19	1.27727	0.788012	0.993536	1.05029	0.826975	1.15133	2.17769	2.11455	1.47686	3.54353	2.42237	1.20265	3.20449	1.21949	0.00829416	0.70524	0.870118	0.520607	0.918218	0.0105752	1.0623	0.74438	0.831405	1.03337
Fig.4d
		CTRL			Tg		p value compared to CTRL
SOX9	1.54956	1.3211	1.4906	0.984519	1.19137	1.24747	0.0411521

## Sheet: Fig.5
Fig.5b
Sox9			CTRL					TFEBLiKO			p value compared to CTRL
Nt	0.899	0.839	1.325			1.043	0.928	0.966			0.801906
DDC food	1.643	2.776	3.521	2.86	1.627	2.196	4.454	3.241	3.336	3.336	0.146729
DDC+ 7days	2.172	2.578	3.221	1.547	2.984	1.883	1.986	1.394	0.998	0.923	0.0206334
DDC+ 14days	2.403	1.531	1.741			1.518	1.411	1.436	1.247	1.282	0.0450716
DDC+ 21days	0.683	0.484	1.019	1.504	1.506	0.685	0.284	0.622	0.306	0.32	0.0297499
Krt17			CTRL					TFEBLiKO			p value compared to CTRL
Nt	1.14	0.64	1.371			1.095	1.67	1.096			0.458046
DDC food	4.724	7.112	3.364	4.751	3.504	4.855	6.797	4.335	5.157	3.126	0.860607
DDC+ 7days	4.122	6.138	7.04	2.98	2.738	3.198	2.85	2.649	1.81	2.113	0.0479503
DDC+ 14days	1.024	1.546	0.931			0.757015	0.88686	0.784574	0.540101	1.38151	0.249527
DDC+ 21days	0.905	1.59	0.812	0.949	0.866	0.548	0.475	0.574	0.2	0.325	0.00558016
Fig.5c
SOX9			CTRL				TFEBLiKO		p value compared to CTRL
DDC+ 14days	1.45356	1.07046	1.10474	1.27612	0.584666	0.379728	0.359264	0.325265	0.000252661
Fig.5d
SOX9		CTRL			TFEBLiKO			p value compared to CTRL
CK19	1.5082	1.4686	1.4712	0.4822	0.5694	0.5178	0.5002	2.05895e-07
Fig.5f
		CTRL			TFEBLiKO			p value compared to CTRL
Hnf4a	8	19	10	18	6	14	8	0.854494
Sox9	9	34	20	1	3	0	2	0.024091
Ck19	9	18	10	1	1	5	2	0.0122501

## Sheet: Fig.6
Fig.6b
			CTRL			TFEBLiKO	p value compared to CTRL
CK19/Tom	35.535	24.6788	33.5701	48.4706	48.5555	51.7175	0.00640757

## Sheet: Fig.7
Fig.7b
			CTRL				TFEBLiKO				p value compared to CTRL
Tfeb	0.63	1.86	0.94	0.91	26.76	24.69	19.67	20.81	12.17	12.5	0.000356969

## Sheet: Fig.8
Fig.8c
LW/BW	P0 CTRL	P0 Tg	P9 CTRL	P9 Tg	P15 CTRL	P15 Tg	1 month CTRL	1 month Tg	2 month CTRL	2 month Tg	3 month CTRL	3 month Tg	4 month CTRL	4 month Tg	5 month CTRL	5 month Tg
	0.0336081	0.062942	0.0295652	0.0576667	0.0341667	0.0967164	0.0564646	0.135498	0.049913	0.180042	0.0398113	0.236455	0.0457547	0.399089	0.0523247	0.539427
	0.0616908	0.0473515	0.0477551	0.0479412	0.0378947	0.0803333	0.0580808	0.136211	0.045458	0.204897	0.0528881	0.228192	0.0521825	0.470387	0.0509343	0.503291
	0.0412716	0.0460526	0.0426087	0.0508823	0.0425	0.066	0.0636052	0.158389	0.0523364	0.115372	0.0485933	0.201298	0.0494737	0.534169	0.0521171	0.205071
	0.0404281		0.0304762	0.0586111	0.0423171	0.0570492	0.0541949	0.110855	0.0443925	0.130939	0.0338498	0.221407	0.0448472	0.267129	0.04163	0.288607
	0.0492051		0.0348837	0.0532353	0.0468056	0.0707273	0.049913	0.196875	0.0610833	0.115053	0.0456522	0.222609	0.0575972	0.261948		0.355768
	0.0407918		0.0272222		0.0367105	0.0627451	0.0542601	0.15699	0.0618699	0.15699	0.0529003	0.288182	0.051381	0.266443
	0.0490119		0.0330769		0.0371429	0.0638597	0.0647032	0.192949	0.0650485	0.192949	0.0511957	0.217107
	0.0427292		0.0277083		0.04	0.122407	0.0443925	0.164759	0.0495565	0.125185	0.0485185	0.399089
	0.0390516				0.0346053	0.0898438	0.0479565	0.180042		0.181506	0.0455645
	0.0365425				0.0492308	0.0892857	0.0597826	0.145667			0.046634
	0.0424437				0.0415217	0.0937879	0.0484568	0.130939			0.0480952
	0.0465533				0.047		0.0532571	0.121606			0.0468078
	0.041958				0.031625		0.0526829	0.159551			0.0506536
					0.0352239		0.087809	0.164525			0.0522481
								0.216797
p value compared to CTRL		0.0909726		0.000263992		9.70493e-08		1.97355e-12		8.43654e-07		1.42519e-10		6.83379e-05		0.0025323
Fig.8e
		CTRL				Tg		p value compared to CTRL
Ki67	110	102	100	568	660	442	430	0.00129369

## Sheet: Suppl Fig 1
Suppl Fig 1c
Tfeb						p value compared to E10.5
E10.5	1.08485	1.10532	0.754134	1.25949	0.878007
E12.5	1.63156	1.52716	1.18989	2.18254	1.41637	0.0158414
E13.5	1.23502	1.72751	1.64825	1.18471	1.23726	0.0285303
E14.5	2.49157	1.90854	2.02656	1.84759	1.83966	0.000159103
E18.5	4.06463	4.85077	3.68614	4.35977	4.48007	3.53265e-07
P0	6.06023	4.61812	4.9725	7.71041	4.26852	9.59209e-05
Adult	11.7196	9.90639	9.50739	12.6961	12.7366	3.98014e-07
Suppl Fig 1d
TFEB					p value compared to E13.5
E13.5	0.248452	0.348735	0.195039	0.241725
E14.5	0.472596	0.441325	0.618042	0.194573	0.114005
E18.5	0.660959	0.808332	0.819424	0.316146	0.0180123
P0	0.83044	0.937938	1.05091	0.587156	0.00126466
Adult	1.78256	1.40877	1.61057	1.07788	0.000229729

## Sheet: Suppl Fig 2
Suppl Fig.2e
		CTRL matrigel				TFEBKO matrigel		p value compared to CTRL		TFEBOE matrigel			p value compared to CTRL
Tfeb	0.97296	1.02779	0.895293	1.11695	0.0536959	0.0492749	0.0551734	1.20991e-05	10.1077	12.2812	17.6832	17.128	0.000368028
Hnf6	0.990142	1.00996	1.11235	0.899	0.969334	1.00197	0.811376	0.340203	1.29212	1.23489	1.07815	1.04165	0.0772211
Hif1b	0.993273	1.00677	1.1274	0.886994	0.989386	1.01929	0.94645	0.772478	1.11007	1.29015	0.965779	0.997396	0.361178
Ggt1	0.661648	1.51138	0.788529	1.26818	0.99165	0.88592	0.599263	0.406741	1.09731	1.24684	0.904704	0.915824	0.942392
Afp	0.768184	1.30177	1.06897	0.935481	0.241577	0.104149	0.513164	0.00711701	5.65797	6.21086	5.93757	11.8642	0.00513443
Sox9	0.885992	0.957665	1.17857	1.01071	0.621847	0.745423	0.486614	0.00993417	4.97658	3.23882	3.7009	3.56953	0.000308874

## Sheet: Suppl Fig 3
Suppl Fig.3c
Tfeb
E18.5	12.6976	11.2273	6.54	18.8113	13.2495	15.1898
P0	7.33	5.19	10.33	8.67766	16.0083	15.3272
P9	11.6651	12.0297	11.8909	13.2072	14.4459	15.1267	15.5622
P15	21.608	40.903	45.497
1m	42.39	19.73	54.08	24.26	50.42	21.69	26.66	23.65
3m	67.88	40.7	75.29	109.48	74.396	61.493	30.05	74.516

[truncated: 3 more sheets: Suppl Fig 4, Suppl Fig 8, Suppl Fig 9]
